# Supplementary material for: Emerging role of human endogenous retroviruses in mothers with history of perinatal depression and risk of neurodevelopmental disorders in offspring: Results from a pilot study
Source: PLoS One. 2026 Jul 21;21(7):e0351308. doi: 10.1371/journal.pone.0351308 (PMC13387564; doi:10.1371/journal.pone.0351308)
Supplement: S1 Fig — PCA and hierarchical clustering of gene expression of all quantified markers, separately for the maternal and child datasets. (XLSX) [file pone.0351308.s001.xlsx]

## Sheet: Mothers_Loadings
	PC1 (36.8%)	PC2 (27.7%)	PC3 (20.9%)	PC4 (6.5%)	PC5 (4.6%)	PC6 (2.0%)	PC7 (1.2%)	PC8 (0.2%)	PC9 (0.0%)	PC10 (0.0%)	PC11 (0.0%)
HERV-H	0.0443859	0.251561	0.483912	0.0014539	0.787614	-0.273304	0.00732334	0.0469831	0.00727973	-0.0566563	-0.00437799
HERV-K	0.133876	-0.0437846	0.172922	-0.0212418	0.234221	0.924701	-0.108545	-0.107368	0.0913467	0.0904301	0.00661289
pHERV-W	0.00162092	-0.00384746	0.0114099	0.00519498	-0.0575268	-0.0184042	-0.0153841	-0.0571172	0.793621	-0.559249	-0.223796
HEMO	0.894898	-0.233071	0.180334	-0.265051	-0.136365	-0.128544	0.0442907	0.0599073	-0.0284091	-0.024208	0.000569533
Syn-1	0.0864844	-0.0222734	-0.00572596	0.270504	0.0104664	-0.111056	0.152291	0.0748022	0.549899	0.757281	0.0415323
Syn-2	-0.00275209	-0.000656858	0.000301622	-0.00217671	-0.00918397	-0.00425551	-0.00460555	-0.00046094	0.15686	-0.165747	0.973543
IL-1b	0.227211	-0.0524842	-0.0155359	0.872254	-0.00316815	0.0521067	-0.0874406	0.310491	-0.152458	-0.233181	-0.0126418
IL-6	-0.22199	0.0130656	0.832531	0.0690895	-0.498462	0.0133432	0.0465457	0.0229165	-0.0272106	0.0241489	0.00336056
IL-10	0.103937	0.399331	-0.0646353	0.0609862	-0.0550763	0.143309	0.87891	-0.0833724	-0.0710699	-0.117333	-0.00358022
TNF-a	0.215976	0.8463	-0.0671371	-0.0304049	-0.226235	0.0203803	-0.416212	0.0164119	0.0347895	0.0732936	0.00400101
IFN-g	0.115852	-0.0367684	0.0347799	0.292996	-0.00403996	-0.131046	-0.0849987	-0.93256	-0.0610149	0.0149929	0.0118759

## Sheet: Mothers_PCA
Sample	PC1	PC2	Group
1	57.5853	-37.1823	NPD
3	223.518	-62.0303	NPD
5	-62.0839	49.0603	NPD
7	344.341	-104.585	NPD
9	33.5712	2.49632	NPD
11	134.592	-38.5153	NPD
12	45.6137	62.8233	NPD
14	-15.8999	-3.68581	NPD
16	118.157	397.939	NPD
18	-34.7713	-16.2799	NPD
19	-29.0203	-0.266379	NPD
20	-34.9256	-17.0164	NPD
21	-34.3108	-17.2043	NPD
29	-31.8022	-11.8482	NPD
30	-32.0056	-11.4691	NPD
31	-33.3492	-14.8991	NPD
32	-34.0833	-16.851	NPD
34	-32.0085	-10.0407	NPD
35	-64.9573	-12.1049	PD
36	-43.4539	-13.3163	PD
38	-57.7319	-9.91902	PD
42	-31.5618	-10.2305	PD
45	-37.2917	-15.0983	PD
48	-43.1242	-13.6689	PD
50	-29.5287	-16.2039	PD
52	-76.4892	-12.2568	PD
54	-35.7831	9.7051	PD
55	-47.7803	-15.0751	PD
57	-28.0144	8.12671	PD
59	-14.5825	-21.985	PD
61	-33.6456	-14.7782	PD
63	-39.1739	-13.6396	PD

## Sheet: Children_Loadings
	PC1 (89.5%)	PC2 (5.5%)	PC3 (3.9%)	PC4 (0.6%)	PC5 (0.3%)	PC6 (0.1%)	PC7 (0.1%)	PC8 (0.0%)	PC9 (0.0%)	PC10 (0.0%)	PC11 (0.0%)
HERV-H	0.169621	0.432084	0.670228	-0.106512	-0.271737	-0.343407	0.337311	0.00736514	-0.102589	-0.0818521	0.0339748
HERV-K	0.0311237	-0.0102727	-0.0183108	0.962467	-0.207531	-0.155375	-0.00688636	-0.013256	-0.0270096	-0.0220883	0.0599667
pHERV-W	0.00995122	0.00335709	0.0171238	0.0131852	0.00289652	-0.136475	0.150817	0.178472	0.946892	0.171819	-0.00801863
HEMO	0.00132522	0.0143735	0.0153219	0.141881	0.199021	0.606354	0.747125	0.0834199	-0.0477122	-0.0108455	0.0678468
Syn-1	0.984868	-0.0625011	-0.117972	-0.0109403	0.0586636	0.0656946	-0.0626977	-0.00646063	0.0100421	0.0139985	-0.00801133
Syn-2	0.00373033	-0.00212204	-0.00552605	-0.00146122	-0.0375157	-0.0105593	-0.100525	0.979217	-0.171316	0.007623	-0.00716332
IL-1b	-0.00514958	0.262188	0.522378	0.156543	0.262534	0.518205	-0.522277	-0.0114363	0.134399	0.0664504	-0.0316685
IL-6	-0.0108452	0.846067	-0.512023	-0.00743376	-0.10478	0.0886643	-0.045273	-0.00456154	0.0248698	0.0148948	-0.00887511
IL-10	-0.00589905	0.155413	-0.0110949	0.115052	0.870584	-0.430591	0.0815085	0.0260576	-0.0704086	-0.0761943	0.0322806
TNF-a	-0.000915812	0.0180617	0.0265616	0.0135301	0.0259018	-0.0730955	0.0578308	-0.0349238	-0.191161	0.974964	-0.0332887
IFN-g	-0.000179232	0.00415829	0.0103853	0.0624879	0.0115317	-0.00791646	0.0799094	-0.000877953	-0.0152723	-0.0438179	-0.993597

## Sheet: Children_PCA
Sample	PC1	PC2	Group
0	-230.201	-58.6647	ASD
2	-227.311	29.3686	ASD
4	-56.6373	619.625	ASD
6	-231.468	-45.4898	ASD
8	-235.663	1050.03	ASD
10	-182.836	23.2448	ASD
13	-195.233	181.919	ASD
15	-237.261	-77.7928	ASD
17	-240.585	-89.3021	TD
22	-240.563	-89.3557	TD
23	-240.601	-89.3633	TD
24	-240.57	-89.3249	TD
25	-240.584	-89.3252	TD
26	-240.579	-89.3067	TD
27	-240.594	-89.2942	TD
28	-240.601	-89.3294	TD
33	-240.592	-89.2575	TD
37	-227.918	-57.1595	TD
39	-225.411	-84.5508	TD
40	-223.184	-4.89799	TD
41	4609.23	39.3445	TD
43	-219.178	-62.472	TD
44	-221.352	-75.6899	TD
46	-103.392	-86.1014	TD
47	2155.03	-123.167	TD
49	-224.006	-62.637	TD
51	-209.998	29.7249	TD
53	-198.034	-70.1601	TD
56	-240.006	-70.7419	TD
58	-233.007	-70.9071	TD
60	-237.863	-61.0781	TD
62	-202.975	-70.4031	TD
64	-236.064	-87.4869	TD
