# Supplementary material for: Emerging role of human endogenous retroviruses in mothers with history of perinatal depression and risk of neurodevelopmental disorders in offspring: Results from a pilot study
Source: PLoS One. 2026 Jul 21;21(7):e0351308. doi: 10.1371/journal.pone.0351308 (PMC13387564; doi:10.1371/journal.pone.0351308)
Supplement: S1 Table — (XLSX) [file pone.0351308.s002.xlsx]

## Sheet: Median and IQR_HERV_cytokines
S1 Table. Median values and interquartile range of HERV and cytokine expression.
Mothers			HERV-H	HERV-K	pHERV-W	HEMO	Syn-1	Syn-2	IL-1b	IL-6	IL-10	TNF-a	IFN-g
	DP-ASD	N	8	8	8	8	8	8	8	8	8	8	8
	Percentiles	25	0.840957	1.35688	2.94621	0.449255	0.00622519	0.254005	5.91608e-05	3.43269	0.547157	0.821373	8.87268e-05
		50	1.29163	2.02733	5.72684	1.6265	0.0307355	1.59391	0.000131626	22.1639	1.34936	2.37389	0.000107942
		75	4.09115	4.94917	12.8385	2.2616	0.0893709	2.2713	0.001703	143.52	13.7208	3.29965	0.001422
	DP-TD	N	8	8	8	8	8	8	8	8	8	8	8
	Percentiles	25	0.112864	0.515606	1.65856	0.0167438	0.0160147	0.282259	0.004534	3.64101	0.699075	0.158425	7.59284e-05
		50	0.305773	0.990548	2.71213	0.0408943	0.0210507	0.810068	0.066275	49.2465	2.81498	0.407933	0.000124063
		75	6.57879	16.0236	4.79047	0.169865	0.0426197	1.13602	3.74968	71.0593	7.31916	0.998454	0.000359502
	NPD-ASD	N	16	16	16	16	16	16	16	16	16	16	16
	Percentiles	25	13.8326	10.838	0.445172	33.9643	1.62158	0.000556857	3.22069	0.771161	3.59767	0.149488	3.84058
		50	23.2601	29.4138	1.38003	50.1959	11.5234	0.02488	26.775	1.51325	13.1244	7.08426	10.2321
		75	78.9522	60.5846	3.51594	176.27	37.0681	0.139657	79.5076	14.6546	67.3618	211.757	16.773
	NPD-TD	N	25	25	25	25	25	25	25	25	25	25	25
	Percentiles	25	0.001152	0.002604	0.000298496	0.330843	0.0222968	0.003815	0.034196	0.003546	0.076749	0.266405	0.065069
		50	0.003072	0.245177	0.000428508	0.787322	0.0428298	0.01153	0.242796	0.009928	1.0185	2.31342	0.298509
		75	0.01219	2.91472	0.001031	1.10951	0.0768944	0.022957	0.949359	0.045209	2.73482	5.80771	0.564454
Children			HERV-H	HERV-K	pHERV-W	HEMO	Syn-1	Syn-2	IL-1b	IL-6	IL-10	TNF-a	IFN-g
	DP-ASD	N	9	9	9	9	9	9	9	9	9	9	9
	Percentiles	25	17.4814	10.945	12.3797	2.23862	14.722	1.83725	0.00067188	2.61339	5.52282	0.358161	0.085736
		50	32.3717	23.3079	21.9841	16.3119	30.464	6.31708	0.009412	6.85336	8.20755	0.88993	2.36585
		75	163.405	68.0855	46.7054	33.2752	1078.79	20.7037	0.318176	10.2633	10.9364	1.78141	5.97202
	DP-TD	N	9	9	9	9	9	9	9	9	9	9	9
	Percentiles	25	0.480885	0.181664	0.000710194	0.0073129	3.80084	0.270937	0.038065	3.62704	1.46177	0.247766	0.000102648
		50	1.94681	1.56842	0.001213	0.519436	13.2394	1.78412	1.09647	29.0325	6.41094	1.46104	0.00091993
		75	12.317	6.06912	0.025669	1.19541	19.5084	3.91915	3.23225	78.4349	11.918	3.57769	0.044982
	NPD-ASD	N	16	16	16	16	16	16	16	16	16	16	16
	Percentiles	25	42.1603	17.972	1.56801	6.22389	0.489354	0.027275	20.1699	1.51199	22.6311	8.41894	3.55765
		50	85.6625	28.8483	3.07285	23.7789	1.16942	0.241076	33.7407	15.3656	46.9154	14.2382	4.84422
		75	281.194	44.6118	10.1117	65.1823	13.6656	0.777579	213.923	171.59	132.278	27.2834	9.82621
	NPD-TD	N	25	25	25	25	25	25	25	25	25	25	25
	Percentiles	25	6.40501e-05	0.00013481	4.49911e-05	0.105333	0.00316807	0.000658298	0.002033	0.000789469	0.015564	0.038695	0.006174
		50	0.00046193	0.000385791	0.000126375	0.153633	0.0105992	0.003411	0.013427	0.002772	0.100467	0.113544	0.026468
		75	0.054511	0.002709	0.000156403	0.333654	0.018693	0.005114	0.126249	0.004815	0.163802	0.319551	0.10349
DP: perinatal depression
NPD: no perinatal depression
ASD: autism spectrum disorder
ND: neurotypical development
